# Supplementary material for: Staminal hairs increase pollinator attraction and pollination accuracy in Tradescantia fluminensis (Commelinaceae)
Source: AoB Plants. 2023 Oct 1;15(5):plad067. doi: 10.1093/aobpla/plad067 (PMC10601385; doi:10.1093/aobpla/plad067)
Supplement: plad067_suppl_Supplementary_Appendixs_S1 [file plad067_suppl_supplementary_appendixs_s1.xlsx]

## Sheet: Info
Staminal hairs increase pollinator attraction and pollination accuracy in Tradescantia fluminensis (Commelinaceae)
Deng-Fei Li, Yi-Dan Chen, Zhen Liu, Ai-Ting Liang, Ju Tang and Xian-Chun Yan
Raw data
The data sheet "Floral traits" provides raw data of floral traits of Tradescantia fluminensis.
The data sheet "Visitation rate" provides raw data of visitation rates by honey bees (Apis cerana) to flowers of two experimental treatments in Tradescantia fluminensis.
The data sheet "Visit duration" provides raw data of visit duration by honey bees (Apis cerana) to flowers of two experimental treatments in Tradescantia fluminensis.
The data sheet "Pollen removal and deposition" provides raw data of pollen removal, pollen deposition and remaining pollen grains by honey bees (Apis cerana) to flowers of two experimental treatments in Tradescantia fluminensis.

## Sheet: Floral traits
Flower_ID	Corolla diameter (mm)	Petal length (mm)	Petal width (mm)	Stamen length (mm)	Pistil length (mm)	Staminal hair length (mm)	Staminal hair number per flower	Sepal length (mm)	Sepal width (mm)	Pedicel length (mm)	Pollen number per flower
1	16.35	9.92	6.75	7.51	7.11	6.14	186	7.05	2.42	13.65	80600
2	15.72	9.63	6.21	6.63	6.11	5.34	156	6.89	2.05	11.15	87800
3	14.45	10.21	6.29	5.42	6.17	6.01	264	6.53	2.59	11.31	59800
4	14.99	8.99	5.09	6.24	6.83	5.81	222	6.26	2.34	8.33	82600
5	15.86	9.42	5.34	6.92	7.51	6.09	216	7.27	2.49	11.78	83800
6	15.81	9.66	5.53	6.83	7.47	6.38	180	6.25	2.32	11.69	78200
7	14.38	10.59	6.92	6.75	7.28	5.75	192	6.81	1.85	12.06	65400
8	16.57	10.47	6.84	6.51	7.57	5.81	234	6.78	2.72	12.57	80200
9	17.01	9.31	6.88	6.18	7.27	5.98	146	6.82	2.66	10.11	87600
10	17.25	9.82	6.51	6.8	7.25	5.81	162	7.48	2.09	11.49	123800
11	16.91	10.86	6.52	6.22	7.08	6.47	294	7.58	2.72	13.51	84800
12	14.41	9.08	6.26	7.36	6.81	5.62	258	5.93	2.31	12.87	51600
13	13.91	8.58	5.24	5.47	5.94	5.52	288	5.55	2.21	10.28	123200
14	13.72	8.71	5.66	6.16	7.02	5.82	246	6.04	2.35	11.48	83200
15	16.62	10.46	7.64	6.88	7.67	6.95	192	7.19	2.32	12.06	90600
16	15.83	10.52	7.42	7.84	7.37	6.22	240	7.29	2.64	12.68	74800
17	13.87	8.41	6.03	6.73	6.03	5.49	174	5.71	2.59	11.67	92600
18	15.06	9.74	6.93	7.11	6.63	6.21	294	6.37	2.14	14.12	52200
19	15.41	9.69	6.45	7.15	7.84	6.01	168	6.38	2.93	13.23	49400
20	15.16	9.15	5.99	7.28	6.83	5.97	216	6.83	2.17	14.09	89200

## Sheet: Visitation rate
Date	Time	Treatment	Visited_flowers	Observed_flowers	Visitation_rates
2023-04-27	16:00-16:15	Hairless	17	20	0.85
2023-04-27	16:15-16:30	Hairless	12	20	0.6
2023-04-27	16:30-16:45	Hairless	11	20	0.55
2023-04-27	16:45-17:00	Hairless	5	20	0.25
2023-04-29	15:00-15:15	Hairless	10	20	0.5
2023-04-29	15:15-15:30	Hairless	13	20	0.65
2023-04-29	15:30-15:45	Hairless	19	20	0.95
2023-04-29	15:45-16:00	Hairless	8	20	0.4
2023-04-29	16:00-16:15	Hairless	38	20	1.9
2023-04-29	16:15-16:30	Hairless	20	20	1
2023-04-30	13:30-13:45	Hairless	1	20	0.05
2023-04-30	13:45-14:00	Hairless	13	20	0.65
2023-04-30	14:00-14:15	Hairless	4	20	0.2
2023-04-30	14:15-14:30	Hairless	1	20	0.05
2023-04-30	14:30-14:45	Hairless	18	20	0.9
2023-04-30	14:45-15:00	Hairless	6	20	0.3
2023-04-30	15:00-15:15	Hairless	26	20	1.3
2023-04-30	15:15-15:30	Hairless	13	20	0.65
2023-04-30	15:30-15:45	Hairless	11	20	0.55
2023-04-30	15:45-16:00	Hairless	20	20	1
2023-04-30	16:00-16:15	Hairless	23	20	1.15
2023-04-30	16:15-16:30	Hairless	15	20	0.75
2023-04-30	16:30-16:45	Hairless	3	20	0.15
2023-04-30	16:45-17:00	Hairless	0	20	0
2023-05-01	14:45-15:00	Hairless	9	20	0.45
2023-05-01	15:00-15:15	Hairless	10	20	0.5
2023-05-01	15:15-15:30	Hairless	3	20	0.15
2023-05-01	15:30-15:45	Hairless	14	20	0.7
2023-05-01	15:45-16:00	Hairless	18	20	0.9
2023-05-01	16:00-16:15	Hairless	23	20	1.15
2023-05-01	16:15-16:30	Hairless	20	20	1
2023-05-01	16:30-16:45	Hairless	13	20	0.65
2023-05-01	16:45-17:00	Hairless	11	20	0.55
2023-05-11	14:15-14:30	Hairless	14	20	0.7
2023-05-11	14:30-14:45	Hairless	23	20	1.15
2023-05-11	14:45-15:00	Hairless	5	20	0.25
2023-05-11	15:00-15:15	Hairless	10	20	0.5
2023-05-11	15:15-15:30	Hairless	17	20	0.85
2023-05-11	15:30-15:45	Hairless	19	20	0.95
2023-05-11	15:45-16:00	Hairless	10	20	0.5
2023-05-11	16:00-16:15	Hairless	10	20	0.5
2023-05-11	16:15-16:30	Hairless	9	20	0.45
2023-05-11	16:30-16:45	Hairless	17	20	0.85
2023-05-11	16:45-17:00	Hairless	13	20	0.65
2023-04-27	16:00-16:15	Control	5	20	0.25
2023-04-27	16:15-16:30	Control	19	20	0.95
2023-04-27	16:30-16:45	Control	20	20	1
2023-04-27	16:45-17:00	Control	13	20	0.65
2023-04-29	15:00-15:15	Control	2	20	0.1
2023-04-29	15:15-15:30	Control	16	20	0.8
2023-04-29	15:30-15:45	Control	14	20	0.7
2023-04-29	15:45-16:00	Control	9	20	0.45
2023-04-29	16:00-16:15	Control	30	20	1.5
2023-04-29	16:15-16:30	Control	22	20	1.1
2023-04-30	13:30-13:45	Control	25	20	1.25
2023-04-30	13:45-14:00	Control	26	20	1.3
2023-04-30	14:00-14:15	Control	11	20	0.55
2023-04-30	14:15-14:30	Control	18	20	0.9
2023-04-30	14:30-14:45	Control	29	20	1.45
2023-04-30	14:45-15:00	Control	27	20	1.35
2023-04-30	15:00-15:15	Control	24	20	1.2
2023-04-30	15:15-15:30	Control	30	20	1.5
2023-04-30	15:30-15:45	Control	19	20	0.95
2023-04-30	15:45-16:00	Control	37	20	1.85
2023-04-30	16:00-16:15	Control	47	20	2.35
2023-04-30	16:15-16:30	Control	35	20	1.75
2023-04-30	16:30-16:45	Control	25	20	1.25
2023-04-30	16:45-17:00	Control	10	20	0.5
2023-05-01	14:45-15:00	Control	20	20	1
2023-05-01	15:00-15:15	Control	38	20	1.9
2023-05-01	15:15-15:30	Control	20	20	1
2023-05-01	15:30-15:45	Control	23	20	1.15
2023-05-01	15:45-16:00	Control	34	20	1.7
2023-05-01	16:00-16:15	Control	40	20	2
2023-05-01	16:15-16:30	Control	39	20	1.95
2023-05-01	16:30-16:45	Control	15	20	0.75
2023-05-01	16:45-17:00	Control	24	20	1.2
2023-05-11	14:15-14:30	Control	15	20	0.75
2023-05-11	14:30-14:45	Control	24	20	1.2
2023-05-11	14:45-15:00	Control	7	20	0.35
2023-05-11	15:00-15:15	Control	10	20	0.5
2023-05-11	15:15-15:30	Control	10	20	0.5
2023-05-11	15:30-15:45	Control	1	20	0.05
2023-05-11	15:45-16:00	Control	8	20	0.4
2023-05-11	16:00-16:15	Control	4	20	0.2
2023-05-11	16:15-16:30	Control	3	20	0.15
2023-05-11	16:30-16:45	Control	3	20	0.15
2023-05-11	16:45-17:00	Control	19	20	0.95

## Sheet: Visit duration
Treatment	Visit duration (s)
Hairless	2.58
Hairless	0.4
Hairless	2.01
Hairless	0.56
Hairless	0.96
Hairless	0.72
Hairless	0.54
Hairless	0.64
Hairless	0.8
Hairless	0.71
Hairless	0.56
Hairless	0.72
Hairless	2.42
Hairless	0.77
Hairless	0.24
Hairless	2.81
Hairless	1.44
Hairless	0.99
Hairless	1.12
Hairless	0.7
Hairless	1.52
Hairless	1.04
Hairless	2.17
Hairless	2.34
Hairless	1.68
Hairless	2.35
Hairless	0.97
Hairless	1.36
Hairless	0.96
Hairless	0.92
Hairless	2.14
Hairless	1.25
Control	2.17
Control	1.29
Control	1.04
Control	2.09
Control	1.77
Control	1.2
Control	2.01
Control	1.52
Control	1.93
Control	1.28
Control	1.76
Control	1.68
Control	0.96
Control	2.24
Control	1.77
Control	1.52
Control	2.33
Control	2.89
Control	1.44
Control	1.77
Control	1.28
Control	5.45
Control	1.44
Control	0.8
Control	1.36
Control	1.43
Control	2.41
Control	1.28
Control	2.01
Control	2.89
Control	5.78

## Sheet: Pollen removal and deposition
Treatment	Pollen deposition	Pollen removal	Remaining pollen grains
Hairless	1	57070	24000
Hairless	5	56070	25000
Hairless	12	31670	49400
Hairless	10	47070	34000
Hairless	4	43270	37800
Hairless	10	47470	33600
Hairless	0	30670	50400
Hairless	37	32470	48600
Hairless	11	67470	13600
Hairless	2	43870	37200
Hairless	4	50870	30200
Hairless	8	52070	29000
Hairless	9	55070	26000
Hairless	2	68470	12600
Hairless	6	38470	42600
Hairless	4	59470	21600
Hairless	1	49670	31400
Hairless	8	38870	42200
Hairless	6	32470	48600
Hairless	3	16270	64800
Hairless	7	33470	47600
Hairless	9	38270	42800
Hairless	21	50870	30200
Hairless	6	13470	67600
Hairless	12	73470	7600
Hairless	20	21070	60000
Hairless	22	57670	23400
Hairless	8	44670	36400
Hairless	11	38470	42600
Hairless	3	40870	40200
Control	9	47270	33800
Control	14	44870	36200
Control	13	54670	26400
Control	4	10070	71000
Control	6	56470	24600
Control	36	60670	20400
Control	20	46670	34400
Control	11	60270	20800
Control	5	48070	33000
Control	9	64870	16200
Control	6	31470	49600
Control	23	46670	34400
Control	17	57470	23600
Control	9	42670	38400
Control	7	13270	67800
Control	10	65070	16000
Control	31	53270	27800
Control	13	56870	24200
Control	9	49870	31200
Control	3	33070	48000
Control	21	31670	49400
Control	9	35470	45600
Control	19	27670	53400
Control	26	57470	23600
Control	32	23270	57800
Control	7	6470	74600
Control	21	68470	12600
Control	8	66670	14400
Control	52	52670	28400
Control	12	61070	20000
